# Supplementary material for: A systematic review of global Q fever outbreaks
Source: One Health. 2023 Dec 27;18:100667. doi: 10.1016/j.onehlt.2023.100667 (PMC11247264; doi:10.1016/j.onehlt.2023.100667)
Supplement: Supplementary file 3 — Supplementary material 3 S3Data extraction sheet. [file mmc3.xlsx]

## Sheet: Data extraction sheet
Reference	Document type	Year of publication	Year/s of outbreak	Duration (Days)	Country	Does the article state study type for outbreak investigation?	Study type	1. Establish existence of and outbreak: Detection of outbreak	2. Verify the diagnosis: How were Q fever cases confirmed?	3. Construct a working case definition: Is a clear case definition included?	No. of cases	Setting	Acquisition	4. Find cases systematically and record information	5. Perform descriptive epidemiology: epicurve	5. Perform descriptive epidemiology: were attack rates compared for different risk factors or groups of people? Ie risk ratios, relative risk, odds ratios	5. Perform desceriptive epidemiology: Spatial analysis - includes mapping or descriptions/comparisons between locations	6. Epidemiological evaluation of data: Assess for risk factors	6. Epidemiological evaluation of data: Measure of association statistical information provided	7. Further investigations to confirm hypothesis	7. Develop/refine hypothesis	Source species	Parturition	Transmission	Windborne	Strength of evidence supporting the hypothesis (low - circumstantial; medium - risk factor analysis OR positive samples; high - risk factor analysis AND positive samples)	8. Implement control and prevention measures	9. Communicate findings: Communication between human and animal health described?	Was multisectoral collaboration specified?
Van Woerden, H. C., Mason, B. W., Nehaul, L. K., Smith, R., Salmon, R. L., Healy, B., . . . Williams, N. S. (2004). Q fever outbreak in industrial setting. Emerging infectious diseases, 10(7), 1282-1289. https://doi.org/10.3201/eid1007.030536	Research article	2004	2002	77	UK	Yes	case-control	Follow up of cases	Laboratory confirmation	Yes	95	Manufacturing and services - carboard and packing materials	nontraditional	list of exposed individuals; identification by health care providers; questionnaire; blood samples	Yes	Yes	Yes	Specific to an occupation or setting	yes	Environmental samples - straw and dust	The offices were undergoing renovation work around the time of likely exposure and contained straw board that had repeatedly been drilled. The outbreak may have been caused by aerosolization of Coxiella burnetii during drilling into contaminated straw board.	NA	NA	indirect	no	Low	Reducing human contact with source	No	NA
Wilson, L. E., Couper, S., Prempeh, H., Young, D., Pollock, K. G., Stewart, W. C., . . . Donaghy, M. (2010). Investigation of a Q fever outbreak in a Scottish co-located slaughterhouse and cutting plant. Zoonoses Public Health, 57(7-8), 493-498. https://doi.org/10.1111/j.1863-2378.2009.01251.x	Research article	2010	2006	56	UK	Yes	Retrospective cohort	Increase in number of people presenting	Laboratory confirmation	Yes	110	Abattoir	traditional	list of exposed individuals; questionnaire; blood samples	Yes	Yes	Yes	Exposure to ruminants, specific to an occupation or setting	yes	Environmental samples	Association between inhalation of aerosols contaminated with fomites from the sheep lairage and testing positive for Q fever. The neighbouring area used as an access route by workers was the most likely location of exposure, although this was not proven.	Sheep	no	indirect	no	Medium	NA	No	NA
Whelan, J., Schimmer, B., de Bruin, A., Van Beest, M. R.-D. R., Van Der Hoek, W., & ter Schegget, R. (2012). Visits on ‘lamb-viewing days’ at a sheep farm open to the public was a risk factor for Q fever in 2009. Epidemiology & Infection, 140(5), 858-864. https://doi.org/10.1017/S0950268811001427	Research article	2012	2009	103	Netherlands	Yes	Case-control	Increases in notification	Laboratory confirmation	Yes	248	Tourism/visitation	community	Questionnaire	Yes	Yes	No	Exposure to ruminants	yes	Environmental samples - aerosols. Animal samples - vaginal swabs	Association between a visit to ‘lamb-viewing days’ on sheep farm X between 1 February and 31 March 2009, and Q fever in cases. (More than 1200 lambs were born that season. Visitors could occasionally witness the birth of a lamb and were encouraged to watch the lambs play.)	Sheep	yes	both	no	High	Reducing human contact with source, vaccination or treatment of livestock	No	NA
Wallensten, A., Moore, P., Webster, H., Johnson, C., van der Burgt, G., Pritchard, G., . . . Oliver, I. (2010). Q fever outbreak in Cheltenham, United Kingdom, in 2007 and the use of dispersion modelling to investigate the possibility of airborne spread. Euro Surveill, 15(12). Retrieved from https://www.ncbi.nlm.nih.gov/pubmed/20350497 / Veterinary Record. (2007). Investigations into an outbreak …	Research article/short report	2010/2007	2007	68	UK	Yes	Retrospective cohort	Increases in notification	Laboratory confirmation	Yes	30	Residential	community	identification by health care providers; review of medical records or laboratory samples; questionnaire; blood samples	Yes	No	Yes	Location or residence in proximity to livestock	no	Veterinary data. Meteorological data	The investigation identified windborne spread of Coxiella burnetii from nearby sheep farms as the most likely source of infection. 3 farms were identified as high risk by qualitative risk assessment	Sheep	no	indirect	yes	Low	Hygiene practices and biosecurity, education and raising awareness	Yes	NA
Varga, V. (1997). An explosive outbreak of Q-fever in Jedl'ové Kostol'any, Slovakia. Central European journal of public health, 5(4), 180-182.	Research article	1997	1993	78	Slovakia	No	Descriptive	Increase in number of people presenting	Laboratory confirmation	No	113	Facilities - pub	community	NR	Yes	No	No	Specific to an occupation or setting	no	Animal sampling - blood	Source of infection was affected goats at a large animal breeding facility. 4 animal attendants repeatedly visited the local pub without changing their work garments. Infection was introduced to the pub through contaminated working clothes of animal attendants and infection was most probably spread through the aerosols of the contaminated dust.	Goats	yes	both	no	Medium	Hygiene practices and biosecurity, movement restrictions on animals or products, vaccination or treatment of livestock, enhanced surveillance of at-risk population	No	NA
Smith, D., Ayres, J., Blair, I., Burge, P., Carpenter, M., Caul, E., . . . Farrell, I. (1993). A large Q fever outbreak in the West Midlands: clinical aspects. Respiratory medicine, 87(7), 509-516. https://doi.org/10.1016/0954-6111(93)90006-l	Research article	1993	1989	NA	UK	Yes	Case-control	Increase in number of people presenting	Laboratory confirmation	Yes	147	Residential	community	identification by health care providers; review of medical records or laboratory samples; monitoring national statutory health surveillance system for cases; blood samples; questionnaire	No	Yes	Yes	Location or residence in proximity to livestock (risk decreased with distance)	no	NA	wind-borne spread from infected parturient sheep (geographical pattern of infection, weather conditions, lack of occupational exposure in the majority of cases and the existence of a large number of farms with parturient sheep)	Sheep	yes	indirect	yes	Low	NA	No	NA
Signs, K. A., Stobierski, M. G., & Gandhi, T. N. (2012). Q Fever Cluster Among Raw Milk Drinkers in Michigan, 2011. Clinical Infectious Diseases, 55(10), 1387-1389. https://doi.org/10.1093/cid/cis690	Short report	2012	2011	78	USA	No	Descriptive	Increases in notification	Laboratory confirmation	no	5	Raw milk drinkers	community	public alerts; monitoring national statutory health surveillance system for cases; questionnaire	No	No	No	Exposure to ruminants	no	Animal sampling - milk	Consumtion of raw milk from a farm or contact with the farm environment were the route of exposure	Cattle	no	direct	no	Medium	Education and raising awareness	no	NA
Wade, A. J., Cheng, A. C., Athan, E., Molloy, J. L., Harris, O. C., Stenos, J., & Hughes, A. J. (2006). Q fever outbreak at a cosmetics supply factory. Clinical Infectious Diseases, 42(7), e50-e52. https://doi.org/10.1086/501127	Short report	2006	2005	8	Australia	Yes	Descriptive	NA	Laboratory confirmation	Yes	4	Manufacturing and services - cosmetics	nontraditional	monitoring national statutory health surveillance system for cases	Yes	No	Yes	Exposure to ruminants	no	NA	Processing of thawed products of conception, comprised of sheep uteruses, fetuses, placentas, and amniotic fluid, from slaughterhouses. This outbreak suggests that the degree of infectiousness of frozen animal product is low, but is much higher once thawed.	Sheep	yes	both	no	Medium	Vaccination of workers, provision of policies and guidelines at work	No	NA
Selvaggi, T. M., Rezza, G., Scagnelli, M., Rigoli, R., Rassu, M., De Lalla, F., . . . Zampieri, L. (1996). Investigation of a Q-fever outbreak in northern Italy. European journal of epidemiology, 12(4), 403-408. https://doi.org/10.1007/BF00145305	Research article	1996	1993	161	Italy	Yes	Case-control	Increases in notification	Laboratory confirmation	Yes	58	Residential	community	identification by health care providers; questionnaire	Yes	Yes	Yes	Exposure to ruminants	yes	Animal samples - blood	Indirect exposure to flocks of sheep being herded to alpine pastures was a determinant of this outbreak of Q- feve	Sheep	no	indirect	no	High	Destruction or relocation of animals	No	NA
Schimmer, B., Ter Schegget, R., Wegdam, M., Züchner, L., de Bruin, A., Schneeberger, P. M., . . . van der Hoek, W. (2010). The use of a geographic information system to identify a dairy goat farm as the most likely source of an urban Q-fever outbreak. BMC infectious diseases, 10(69), 1-7. https://doi.org/10.1186/1471-2334-10-69	Research article	2010	2008	123	Netherlands	Yes	Retrospective cohort	Increases in notification	Laboratory confirmation	Yes	96	Residential	community	monitoring national statutory health surveillance system for cases; questionnaire	Yes	Yes	Yes	Location or residence in proximity to livestock (risk descreased with distance)	yes	Animal samples - placental tissues. Meteorological data. GIS.	The time period between the duration of the abortion wave on this dairy goat farm and illness onset in the human cases suggests that airborne transmission of C. burnetii from the dairy goat farm could have been the cause of this outbreak.	Goats	yes	indirect	no	High	NA	Yes	NA
Santoro, D., Giura, R., Colombo, M. C., Antonelli, P., Gramegna, M., Gandola, O., & Gridavilla, G. (2004). Q fever in Como, northern Italy. Emerging infectious diseases, 10(1), 159-160. https://doi.org/10.3201/eid1001.030467/Starnini, G., Caccamo, F., Farchi, F., Babudieri, S., Brunetti, B., & Rezza, G. (2005). An outbreak of Q fever in a prison in Italy. Epidemiology and infection, 133(2), 377–3…	Letter to the editor/Short report	2004/2005	2003	53	Italy	No	Descriptive	Increase in number of people presenting	Laboratory confirmation	Yes	133	Facilities - prison	community	identification by health care providers; questionnaire	Yes	Yes	Yes	Location or residence in proximity to livestock	yes	Animal samples - blood, veterinary data.	Flocks of sheep grazing in the meadows next to the prison + airborne transmission of infected dust particles from contaminated soil, favored by the dry weather recorded in that period./The outbreak was probably due to exposure to dust contaminated by a passing flock of sheep, which at the time of the outbreak was engaged in lambing. Dust contamination from the infected flock of sheep was the prob…	Sheep	yes	indirect	yes	Medium	Vaccination or treatment of livestock	Yes	collaboration
de Santi, V. P., Briolant, S., Mahamat, A., Ilcinkas, C., Blanchet, D., de Thoisy, B., . . . Edouard, S. (2018). Q fever epidemic in Cayenne, French Guiana, epidemiologically linked to three-toed sloth. Comparative Immunology, Microbiology and Infectious Diseases, 56, 34-38. https://doi.org/10.1016/j.cimid.2017.12.004	Research article	2018	2013	210	Guiana	Yes	Retrospective cohort	Increases in notification	Laboratory confirmation	Yes	11	Military	nontraditional	list of exposed individuals; questionnaire	Yes	Yes	No	Cleaning and aerosol generating activities, exposure to other animals	yes	Animal samples - blood, vaginal swabs	Human contamination mainly occurs through inhalation of infectious aerosols as suggested by high relative risk associated with house cleaning activities and pulmonary forms of the disease, and through direct contact with three- toed-sloth.	Wildlife	no	both	no	High	Closure of facilities or residential areas	No	NA
de Lemos, E. R. S., Rozental, T., Siqueira, B. N., Júnior, A. A. P., Joaquim, T. E., da Silva, R. G., . . . Borghi, D. P. (2018). Q Fever in military firefighters during cadet training in Brazil. The American journal of tropical medicine and hygiene, 99(2), 303-305. https://doi.org/10.4269/ajtmh.17-0979	Research article	2018	2016	13	Brazil	No	Case-control	NA	Laboratory confirmation	No	5	Military	nontraditional	list of exposed individuals; questionnaire; blood samples	No	No	No	Exposure to ruminants	no	Animal samples - blood, rectal swabs.	Probable source of infection was the goat slaughtered for consumption	Goats	no	direct	no	Low	NA	No	NA
Sam, G. A., & Van Buynder, P. (1995). Q fever cluster in the Southern Tablelands district of NSW. Medical Journal of Australia, 163(10), 556. https://doi.org/10.5694/j.1326-5377.1995.tb124735.x	Letter to the editor	1995	1995	NA	Australia	No	Descriptive	Increases in notification	NA	No	15	Abattoir	traditional	blood samples	No	No	No	Specific to an occupation or setting	no	NA	NR	NA	NA	direct	no	NA	Vaccination of workers	No	NA
Steiner, H., Raveh, D., Rudensky, B., Paz, E., Jerassi, Z., Schlesinger, Y., & Yinnon, A. (2001). Outbreak of Q fever among kitchen employees in an urban hospital. European Journal of Clinical Microbiology and Infectious Diseases, 20(12), 898-900. https://doi.org/10.1007/s10096-001-0641-9	Short report	2001	1999	74	Israel	No	Descriptive	Increase in number of people presenting	Laboratory confirmation	No	15	Manufacturing and services - hospital kitchen	nontraditional	list of exposed individuals; interviews; blood samples	No	No	No	Specific to an occupation or setting	no	Animals samples - blood.	Several theories - cats from nearby garbage disposal but cats tested negative, animal contamination in kitchen airshaft but not evidence to support this, fomites/clothing contaminated by infected animals but not investigated. For the cases of Q fever described in this report, neither the source nor the mode of transmission could be determined.	NA	NA	indirect	no	NA	NA	No	NA
Stein, A., & Raoult, D. (1999). Pigeon pneumonia in provence: a bird-borne Q fever outbreak. Clinical infectious diseases, 29(3), 617–620. https://doi.org/10.1086/598643	Research article	1999	1996	10	France	Yes	Case-control	Increase in number of people presenting	Laboratory confirmation	No	5	Farm	nontraditional	Questionnaire	No	Yes	No	Exposure to other animals	yes	Animal samples - blood, faeces, liver, spleen, ticks.	Fiver members of a family directly exposed to aerosolised pigeon faces and bitten by pigeon ticks contracted acute Q fever.	Pigeon	no	indirect	no	High	NA	No	NA
Splino, M., Beran, J., & Chlíbek, R. (2003). Q fever outbreak during the Czech Army deployment in Bosnia. Military Medicine, 168(10), 840-842. Retrieved from https://www.ncbi.nlm.nih.gov/pubmed/14620651	Research article	2003	1997	13	Bosnia and Herzogovina	No	Descriptive	Increase in number of people presenting	Laboratory confirmation	No	26	Military	nontraditional	list of exposed individuals; blood samples	No	Yes	Yes	Location or residence in proximity to livestock	yes	Veterinary data.	A sheep farm with active lambing was located 100 m from the base. Helicopter operations at a nearby landing zone may have generated infectious environmental aerosols and may have been a cause of the Q fever outbreak.	Sheep	yes	indirect	heliport	Low	NA	Yes	NA
Panaiotov, S., Ciccozzi, M., Brankova, N., Levterova, V., Mitova-Tiholova, M., Amicosante, M., . . . Kantardjiev, T. (2009). An outbreak of Q fever in Bulgaria. Annali dell'Istituto Superiore di Sanita, 45(1), 83-86. Retrieved from https://www.ncbi.nlm.nih.gov/pubmed/19567983	Research article	2009	2004	39	Bulgaria	No	Case-control	NA	Laboratory confirmation	Yes	220	Residential	community	identification by health care providers	Yes	No	No	Location or residence in proximity to livestock	yes	Animal samples - blood.	Flocks of sheep and goats were the most likely source of infection - flocks grazed in, or had travelled on, the roads and the gardens of the town, and high prevalence of anti-C. burnetii antibodies among animals in the area. Dust dispersion due to dry climate - dust storm at beginning of May with high wind speeds in subsequent days	Multiple ruminants	no	indirect	yes	Medium	Hygiene practices and biosecurity, movement restrictions on animals or ban on products, closure of facilities or residential areas	No	NA
Tissot-Dupont, H., Amadei, M.-A., Nezri, M., & Raoult, D. (2004). Wind in November, Q fever in December. Emerging infectious diseases, 10(7), 1264-1269. https://doi.org/10.3201/eid1007.030724	Research article	2004	1998-1999	60	France	No	Descriptive	Increases in notification	Laboratory confirmation	No	7	Residential	community	review of medical records or laboratory samples; questionaire; interview	Yes	No	Yes	None identified	yes	Veterinary data - breeding. Meteorological data.	Increased frequency of the mistral blowing (wind) through La Crau after the main lambing season was associated with an unusual peak of Q fever cases in the study area 1 month later. Aerosol spread of organisms from the local steppe where 70,000 sheep are bred.	Sheep	yes	indirect	yes	Low	Hygiene practices and biosecurity, vaccination or treatment of livestock	Yes	NA
Oren, I., Kraoz, Z., Hadani, Y., Kassis, I., Zaltzman-Bershadsky, N., & Finkelstein, R. (2005). An outbreak of Q fever in an urban area in Israel. European Journal of Clinical Microbiology and Infectious Diseases, 24(5), 338-341. https://doi.org/10.1007/s10096-005-1324-8	Research article	2005	2001	153	Israel	Yes	Case-control	Increases in notification	Laboratory confirmation	Yes	21	Residential	community	Questionnaire	Yes	Yes	Yes	location or residence in proximity to livestock, exposure to other animals	yes	Veterinary data.	Ultimately, the source of the outbreak remains elusive. We postulate that the proximity of the patients’ residences to livestock facilities, some of which harbored Q fever at the time of the outbreak, was the primary risk factor, and airborne spread of infectious dust was the likely cause of the outbreak.	Multiple livestock	no	indirect	no	Medium	Destruction or relocation of animals	Yes	NA
O'Connor, B., Tribe, I. G., & Givney, R. (2015). A windy day in a sheep saleyard: an outbreak of Q fever in rural South Australia. Journal of Epidemiology and Infection, 143(2), 391-398. https://doi.org/10.1017/S0950268814001083	Research article	2015	2004	62	Australia	Yes	Case-control	Increases in notification	Laboratory confirmation	Yes	25	Saleyard	traditional	identification by health care providers; review of medical records or laboratory samples; questionnaire; interviews	Yes	Yes	No	Specific to an occupation or setting	yes	Environmental samples. Meteorological data.	The likely source was infected sheep introduced to the saleyard area on or just prior to 21 October 2004, contaminating dust in the saleyard; this dust was subsequently spread across the area of the saleyard by windy conditions reported on the day. The occurrence of this outbreak may also have been influenced by animal husbandry practices such as spring lambing.	Sheep	yes	both	yes	Medium	Vaccination of workers	Yes	NA
Morovic, M., Milutin, N. B., Grgi, D., & Rode, O. D. (2008). Q fever outbreaks in Dalmatia, Croatia. The Open Tropical Medicine Journal, 1(1), 63-67.	Research article	2008	2003-2004	486	Croatia	No	Descriptive	NA	Laboratory confirmation	No	197	Residential	community	NR	No	No	No	Exposure to ruminants	no	Animals samples - blood. Meteorological data.	It is our opinion that the outbreaks could be primarily related to lambing and goating period which in Dalmatia is mostly (70-80%) from late December to May, and reaches its peak in February.	Multiple ruminants	yes	indirect	no	Medium	NA	Yes	NA
Potasman, I., Rzotkiewicz, S., Pick, N., & Keysary, A. (2000). Outbreak of Q fever following a safari trip. Clinical Infectious Diseases, 30(1), 214-215. https://doi.org/10.1086/313613	Short report	2000	2000	NA	Kenya	Yes	Case-control	Follow up of cases	Laboratory confirmation	No	4	Tourism/visitation	community	blood samples	No	Yes	No	Specific to an occupation or setting	yes	NA	Either the shack or the 2 goats could have served as a source for transmission; furthermore, entrance to the shack was significantly associated with disease, which attests to the respiratory mode of transmission.	Multiple ruminants	no	indirect	no	Medium	NA	No	NA
Porten, K., Rissland, J., Tigges, A., Broll, S., Hopp, W., Lunemann, M., . . . Buchholz, U. (2006). A super-spreading ewe infects hundreds with Q fever at a farmers' market in Germany. BMC infectious diseases, 6(1), 147. https://doi.org/10.1186/1471-2334-6-147	Research article	2006	2003	46	Germany	Yes	Case-control	Increase in number of people presenting	Laboratory confirmation	Yes	299	Tourism/visitation	community	monitoring national statutory health surveillance system for cases; interviews; questionnaire	Yes	Yes	Yes	Exposure to ruminants	yes	Animal samples - blood. Meteorological data.	Source ewe that had given birth at the farmers market	Sheep	yes	both	no	High	Movement restrictions on animals or ban on products, testing and surveillance for infection in animals	Yes	multi-disciplinary team
Pollock, K. G., Mellor, D. J., Browning, L. M., Wilson, L., & Donaghy, M. (2007). Q fever in migrant workers, Scotland. Emerging infectious diseases, 13(12), 1963. https://doi.org/10.3201/eid1312.071058	Letter to the editor	2007	2006	30	UK	No	Descriptive	NA	Laboratory confirmation	No	138	Abattoir	traditional	identification by health care providers; interviews	No	No	No	None identified	no	Environmental samples.	Processing post-parturient ewes in lairage. One ewe had aborted in lairage. Sheep in lairage most likely source.	Sheep	yes	both	no	Low	Vaccination of workers	No	NA
Pinsky, R. L., Fishbein, D. B., Greene, C. R., & Gensheimer, K. F. (1991). An outbreak of cat-associated Q fever in the United States. Infectious Diseases, 164(1), 202-204. https://doi.org/10.1093/infdis/164.1.202	Research article	1991	1989	4	USA	No	Descriptive	Follow up of cases	Laboratory confirmation	No	11	Household	community	list of exposed individuals; interviews; blood samples	No	No	No	Exposure to other animals	no	NA	Family cat had delivered 4 kittens in the small, enclosed front entry hally of the family home.	Cats	yes	direct	no	Low	Destruction or relocation of animals	No	NA
Buhariwalla, F., Cann, B., & Marrie, T. (1996). A dog-related outbreak of Q fever. Clinical Infectious Diseases, 23(4), 753-755. https://doi.org/10.1093/clinids/23.4.753	Research article	1996	1994	4	Canada	No	Descriptive	NA	Laboratory confirmation	No	3	Household	community	NR	No	No	No	Exposure to other animals	no	Animal samples.	Contact with rabbits likely led to the dog's infection since 50% of rabbits in Nova Scotia are seropositive to C. burnetii dog had given birth	Dogs	yes	direct	no	Medium	NA	No	NA
Malo, J. A., Colbran, C., Young, M., Vasant, B., Jarvinen, K., Viney, K., & Lambert, S. B. (2018). An outbreak of Q fever associated with parturient cat exposure at an animal refuge and veterinary clinic in southeast Queensland. Australian New Zealand journal of public health, 42(5), 451-455. https://doi.org/10.1111/1753-6405.12784	Research article	2019	2016	32	Australia	Yes	Retrospective cohort	Follow up of cases	Laboratory confirmation	Yes	7	Animal refuge	nontraditional	public alerts; monitoring national statutory health surveillance system for cases; questionnaire; blood samples; interviews	Yes	Yes	Yes	Exposure to other animals	yes	NA	A birthing event on 7 October – when all cases were present at work – involved a cat that had been caught in a trap by the local council on 5 October. This cat delivered her litter prematurely and they were all subsequently handled and euthanised the same day. Five feline birthing events occurred at the animal refuge from 25 September to 19 October 2016, each with subsequent euthanasia of the que…	Cats	yes	direct	no	Medium	Vaccination of workers	No	NA
Lyytikäinen, O., Ziese, T., Schwartländer, B., Matzdorff, P., Kuhnhen, C., Jäger, C., & Petersen, L. (1998). An outbreak of sheep-associated Q fever in a rural community in Germany. European journal of epidemiology, 14(2), 193-199. https://doi.org/10.1023/a:1007452503863 /Lyytikainen, O., Ziese, T., Schwartlander, B., Matzdorff, P., Kuhnhen, C., Burger, C., . . . Petersen, L. R. (1997). Outbreak …	Research article/short report/short report	1998/1997/1997	1996	183	Germany	Yes	Retrospective cohort	Increase in number of people presenting	Laboratory confirmation	Yes	56	Residential	community	identification by health care providers; review of medical records or laboratory samples; questionnaire; blood samples	Yes	Yes	Yes	Exposure to ruminants, location or residence in proximity to livestock	yes	Animal samples. Meteorological data.	Timing of the outbreak after lambing, the uniform distribution of cases thoughout the town and the absence of risk factors among most case-persons suggest airborne transmission of C. burnetii from the large sheep farm./The findings in this report indicate that the large sheep farm was the most likely source of this outbreak and the principal mode of transmission of C. burnetii was airborne. The l…	Sheep	yes	both	no	High	Hygiene practices and biosecurity on farm,	No	NA
Robyn, M. P., Newman, A. P., Amato, M., Walawander, M., Kothe, C., Nerone, J. D., . . . Dahlgren, F. S. (2015). Q fever outbreak among travelers to Germany who received live cell therapy—United States and Canada, 2014. Morbidity and Mortality Weekly Report, 64(38), 1071-1073. https://doi.org/10.15585/mmwr.mm6438a3	Short report	2015	2014	9	Germany	No	Descriptive	Increases in notification	Laboratory confirmation	Yes	6	Facilities - live cell therapy	community	public alerts; interviews	No	No	No	Exposure to ruminants	no	NA	Sheep flock that was used for production of fetal sheep cell injections by the German physician was associated with outbreak of human Q fever due to inhalational exposure.	Sheep	yes	direct	no	Low	NA	No	NA
Lord, H., Fletcher-Lartey, S., Weerasinghe, G., Chandra, M., Egana, N., Schembri, N., & Conaty, S. (2016). A Q fever cluster among workers at an abattoir in south-western Sydney, Australia, 2015. Western Pacific surveillance and response journal, 7(4), 21. https://doi.org/10.5365/WPSAR.2016.7.2.012	Research article	2016	2014-2015	289	Australia	No	Descriptive	Increases in notification	Laboratory confirmation	Yes	8	Abattoir	traditional	list of exposed individuals; identification by health care providers; review of medical records or laboratory samples; and monitoring national statutory health surveillance system for cases	No	No	No	Exposure to ruminants	no	NA	High risk during employment at the abattoir, exposure to animals and products of conception	Multiple livestock	yes	both	no	Low	Vaccination of workers	No	NA
Ladbury, G. A., Van Leuken, J. P., Swart, A., Vellema, P., Schimmer, B., Ter Schegget, R., & Van der Hoek, W. (2015). Integrating interdisciplinary methodologies for One Health: goat farm re-implicated as the probable source of an urban Q fever outbreak, the Netherlands, 2009. BMC infectious diseases, 15(1), 372. https://doi.org/10.1186/s12879-015-1083-9	Research article	2015	2009	175	Netherlands	Yes	GIS - spatial analysis to identify source	Increases in notification	Laboratory confirmation	Yes	320	Residential	community	monitoring national statutory health surveillance system for cases	Yes	Yes	Yes	Location or residence in proximity to livestock (risk descreased with distance)	yes	Animal samples - milk, vaginal swabs. Environmental samples - aerosols. Veterinary data - abortions. Meteorological data. GIS.	Our analyses indicated that Farm A was again the most likely source of infection. The spatio-temporal analyses demonstrated that about 60 – 65 % of the cases could be explained by aerosol transmission from Farm A.The timing of the 2009 outbreak (in the spring around the kidding season) suggests that the outbreak was due to goats sub-clinically shedding C. burnetii during this period, rather than …	Goats	yes	indirect	no	High	NA	Yes	multi-disciplinary team
Medić, S., Kaluski, D. N., Šeguljev, Z., Obrenović, J., Rudan, P., Lazarević, M., . . . Bugarski, D. (2012). Q fever outbreak in the village of Noćaj, Srem county, Vojvodina province, Serbia, January to February 2012. Eurosurveillance, 17(15), 20143. Retrieved from https://www.ncbi.nlm.nih.gov/pubmed/22516045	Short report	2012	2012	21	Serbia	No	Descriptive	Increase in number of people presenting	Laboratory confirmation	Yes	43	Residential	community	identification by health care providers; interviews	Yes	No	No	None identified	no	Animal samples - blood, vaginal swabs. Environmental samples. Meteorological data.	The presumable route of infection in this outbreak is airborne by inhalation of contaminated dust and aerosol in the period around the orthodox Christmas. During January the weather in Noćaj was unusually dry and windy so the conditions to transmit C. burnetii were present.	NA	NA	indirect	yes	NA	Movement restrictions on animals or products, closure or cleaning of facilities or residential areas, education and raising awareness, reducing human contact with the source, interruption of blood donations	Yes	NA
Medic, A., Boris, D., Poliæ, V. P., Margan, I. G., Turkoviæ, B., & Giliæ, V. (2005). Q fever epidemic among employees in a factory in the suburb of Zadar, Croatia. Croatian Medical Journal, 46(2), 315-319.	Research article	2005	2004	11	Croatia	No	Case-control	Increases in notification	Laboratory confirmation	No	14	Manufacturing and services	nontraditional	Questionnaire	No	Yes	Yes	Location or residence in proximity to livestock	yes	Animal samples - blood. Meteorological data.	The wind played a role in spreading C. burnetii from the source of infection (sheep on the pastures) to the factory where therewas an outbreak of Q fever among the employees.	Sheep	no	indirect	yes	High	Destruction or relocation of animals, improving ventilation systems and air filtration	No	NA
McQuiston, J. H., Gibbons, R. V., Velic, R., Nicholson, W. L., Castrodale, L., Wainright, S. H., . . . Bajrovic, T. (2003). Investigation of a focus of Q fever in a nonfarming population in the Federation of Bosnia and Herzegovina. Ann N Y Acad Sci, 990, 229-232. https://doi.org/10.1111/j.1749-6632.2003.tb07368.x	Research article	2003	2000	160	Bosnia and Herzogovina	Yes	Case-control	NA	Laboratory confirmation	Yes	23	Residential	community	NR	Yes	Yes	No	Exposure to ruminants	no	NA	A source of C. burnetii infection was not identified through this investigation; however, these findings suggest that indirect exposure was more likely responsible for infection than direct animal contact. Plausible hypotheses for infection include windborne spread or contact with contaminated dairy products, which have been linked to previously reported outbreaks.	NA	NA	both	yes	Low	NA	No	NA
Koene, R., Schimmer, B., Rensen, H., Biesheuvel, M., De Bruin, A., Lohuis, A., . . . Hautvast, J. (2011). A Q fever outbreak in a psychiatric care institution in The Netherlands. Epidemiology & Infection, 139(1), 13-18. https://doi.org/10.1017/S095026881000021X	Research article	2011	2008	57	Netherlands	No	Descriptive	Increase in number of people presenting	Laboratory confirmation	Yes	28	Facility - psychiatric care	community	public alerts; identification by health care providers;	Yes	Yes	Yes	Exposure to ruminants, location or residence in proximity to livestock	no	Animal samples - vaginal, udder, throat swabs. Genotyping.	Our outbreak investigation nevertheless strongly suggested that the flock of sheep and its newborn lambs were the most likely sources of the outbreak. Presuming the abandoned lamb was the main source of this outbreak. Possibility of infection by inhalation of contaminated dust (from manure or birth products) by inpatients and employees should be considered,	Sheep	yes	both	no	Medium	Hygiene practices and biosecurity, education and raising awareness, reducing human contact with source	No	NA
King, L. A., Goirand, L., Tissot-Dupont, H., Giunta, B., Giraud, C., Colardelle, C., . . . Thiéry, R. (2011). Outbreak of Q fever, Florac, southern France, spring 2007. Vector-Borne and Zoonotic Diseases, 11(4), 341-347. https://doi.org/10.1089/vbz.2010.0050	Research article	2011	2007	63	France	Yes	Cross-sectional	Increase in number of people presenting	Laboratory confirmation	Yes	22	Agricultural/veterinary training	traditional	list of exposed individuals; public alerts; identification by health care providers; questionnaire; interviews	Yes	Yes	No	Location or residence in proximity to livestock	yes	Animal samples - blood, milk, vaginal swabs. Veterinary data. Meteorological data.	Aerial/windborne transmission from 2 infectious ovine flocks situated close to the town	Sheep	no	both	yes	Medium	Hygiene practices and biosecurity, vaccination or treatment of livestock, testing and surveillance for infection in animals, interruption of blood donations	Yes	NA
Karagiannis, I., Schimmer, B., Van Lier, A., Timen, A., Schneeberger, P., Van Rotterdam, B., . . . Van Duynhoven, Y. (2009). Investigation of a Q fever outbreak in a rural area of The Netherlands. Epidemiology & Infection, 137(9), 1283-1294. https://doi.org/10.1017/S0950268808001908	Research article	2009	2007	119	Netherlands	Yes	Case-control	Increase in number of people presenting	Laboratory confirmation	Yes	55	Residential	community	questionnaire; blood samples	Yes	Yes	Yes	Exposure to ruminants, location or residence in proximity to livestock	yes	Animal samples. Environmental samples. Meteorological data.	Results suggests that the source of the infections in the cluster area was situated in a rural zone with eight hobby and commercial ruminant farms including a large commercial goat farm, where an abortion wave had occurred in April 2007. Prominent easterlies contributed to spread from farm to Herpen (windborne spread). Small ruminants were most likely responsible for the outbreak.	Multiple ruminants	yes	both	yes	High	Hygiene practices and biosecurity, testing and surveillance for infection in animals, education and raising awareness, enhanced surveillance of at risk population	No	NA
Jorm, L., Lightfoot, N., & Morgan, K. (1990). An epidemiological study of an outbreak of Q fever in a secondary school. Epidemiology & Infection, 104(3), 467-477. https://doi.org/10.1017/s0950268800047476	Research article	1990	1987	136	UK	Yes	Cross-sectional	Increases in notification	Laboratory confirmation	No	5	School	community	questionnaire; blood samples	No	Yes	Yes	Exposure to ruminants, exposure to other animals	no	Animal samples.	Infected poultry and kidding goats were the source of infection. Windborne spread, goat manure spread on flower beds, staw used as litter for goats and poultry as source of infection for infected humans with no known contact with school animals.	Multiple livestock	yes	both	yes	High	Destruction or relocation of animals, provision of policies and guidelines at workplaces or institutes	No	NA
Hurtado, A., Alonso, E., Aspiritxaga, I., Etxaniz, I. L., Ocabo, B., Barandika, J. F., . . . Jado, I. (2017). Environmental sampling coupled with real-time PCR and genotyping to investigate the source of a Q fever outbreak in a work setting. Epidemiology & Infection, 145(9), 1834-1842. https://doi.org/10.1017/S0950268817000796	Research article	2017	2016	20	Spain	No	Descriptive	Follow up of cases	Laboratory confirmation	Yes	8	Manufacturing and services - hoists and chains	nontraditional	questionnaire; blood samples	Yes	Yes	Yes	Specific to an occupation or setting	yes	Animal samples - genotyping. Environmental samples.	Owner of infected goat farm was a worker of the company an considered the likely vehicle for the transmission of infection. Most probably on boots worn at the farm and then in the factory.	Goats	no	indirect	no	High	Hygiene practices and biosecurity, closure or cleaning of facilities or residential areas, education and raising awareness	Yes	NA
Hung, M.-N., Chou, Y.-F., Chen, M.-J., Hou, M.-Y., Lin, P.-S., Lin, C.-C., & Lin, L.-J. (2010). Q fever outbreak in a small village, Taiwan. Japanese journal of infectious diseases, 63(2), 212-213. Retrieved from https://www.ncbi.nlm.nih.gov/pubmed/20495278	Research article	2010	2008	47	Taiwan	Yes	Case-control	Increases in notification	Laboratory confirmation	No	7	Residential	community	review of medical records or laboratory samples; questionnaire	No	Yes	No	Exposure to other animals	yes	Animal samples.	All cases in outbreak acquired Q fever through infectious aerosol inhalation while hunting or processing wild deer. Relatives shared hunted animals with one another.	Wildlife	no	direct	no	Medium	Reducing human contact with source	Yes	NA
Hernández, S., Lyford-Pike, V., Alvarez, M. E., & Tomasina, F. (2007). Q fever outbreak in an experimental wildlife breeding station in Uruguay. Revista de Patologia Tropical/Journal of Tropical Pathology, 36(2), 129-140.	Research article	2007	2003-2004	580	Uruguay	Yes	Case-control	Increase in number of people presenting	Laboratory confirmation	Yes	25	Research/laboratory - Wildlife breeding station	nontraditional	questionnaire	Yes	Yes	Yes	Cleaning and aerosol generating activities, not using PPE or office HEPA filter	yes	Animal samples - blood, post mortem. Veterinary data.	Outbreak caused by aerosolisation of C. burnetii while mowing grass. Field deer identified as reservoir although participation of other species not ruled out. The peak incidence in humans coincides with the possible increase of shedding of the agent into the environment by deer during the parturition period.	Wildlife	no	indirect	no	High	Provision of policies and guidelines at workplaces or institutes, training in the use of PPE	No	NA
Hawker, J., Ayres, J., Blair, I., Evans, M. R., Smith, D., Smith, E., . . . Coupland, B. (1998). A large outbreak of Q fever in the West Midlands: windbourne spread into a metropolitan area? Communicable Disease and Public Health, 1(3), 180-187.	Research article	1998	1989	94	UK	Yes	Case-control	Increase in number of people presenting	Laboratory confirmation	Yes	147	Residential	community	identification by health care providers; review of medical records or laboratory samples; interviews; blood samples	Yes	Yes	Yes	Location or residence in proximity to ruminants (risk decreased with distance)	yes	Veterinary data - location, breeding, abortions. Meteorological data.	Exposure to southerly winds with windborne spread over a long distance caused this outbreak. No common source of hay, straw, manure, or peat was found and no individual farm or pet shop was implicated. The age, sex, and geographical distribution of cases with no identified risk factor was similar to that of the entire group.	Multiple ruminants	no	indirect	yes	Low	NA	Yes	NA
Hatchette, T. F., Hudson, R. C., Schlech, W. F., Campbell, N. A., Hatchette, J. E., Ratnam, S., . . . Marrie, T. J. (2001). Goat-associated Q fever: a new disease in Newfoundland. Emerging infectious diseases, 7(3), 413-419. https://doi.org/10.3201/eid0703.010308	Research article	2001	1999	189	Canada	No	Descriptive	Increase in number of people presenting	Laboratory confirmation	No	65	Farm	traditional	interviews; blood samples	Yes	Yes	No	Exposure to ruminants, location or residence in proximity to livestock	yes	Animal samples - blood, placenta. Veterinary data - abortions.	Abortion in goats were associated with illness in goat workers	Goats	yes	both	no	High	NA	No	NA
Grilc, E., Socan, M., Koren, N., Ucakar, V., Avsic, T., Pogacnik, M., & Kraigher, A. (2007). Outbreak of Q fever among a group of high school students in Slovenia, March-April 2007. Eurosurveillance, 12(7), 3237. https://doi.org/10.2807/esw.12.29.03237-en	Research article	2007	2007	29	Slovenia	No	Case-control	Follow up of cases	Laboratory confirmation	Yes	35	Agricultural/veterinary training	traditional	list of exposed individuals; interviews; blood samples	Yes	Yes	No	Exposure to ruminants	yes	Animal samples.	Cases contracted during a training course on a sheep farm	Sheep	no	direct	no	High	Hygiene practices and biosecurity, movement restrictions on animals or products, vaccination or treatment of livestock, testing and surveillance for animal infection, reducing human contact with source	Yes	collaboration
Gozalan, A., Esen, B., Rolain, J. M., Akin, L., & Raoult, D. (2005). Is Q fever an emerging infection in Turkey? East Mediterr Health J, 11(3), 384-391. Retrieved from https://www.ncbi.nlm.nih.gov/pubmed/16602458	Short report	2005	2002	94	Turkey	Yes	Descriptive	Increase in number of people presenting	Laboratory confirmation	Yes	46	Unknown	community	questionnaire; blood samples	No	Yes	No	None identified	yes	NA	NR	NA	NA	both	no	NA	NA	No	NA
Gilsdorf, A., Kroh, C., Grimm, S., Jensen, E., Wagner-Wiening, C., & Alpers, K. (2008). Large Q fever outbreak due to sheep farming near residential areas, Germany, 2005. Epidemiology and infection, 136(8), 1084-1087. https://doi.org/10.1017/S0950268807009533/ Boden, K., Brasche, S., Straube, E., & Bischof, W. (2013). Specific risk factors for contracting Q fever: Lessons from the outbreak Jena. …	Short report	2008	2005	41	Germany	Yes	Retrospective cohort/ Cross sectional	Increase in number of people presenting	Laboratory confirmation	Yes	331	Residential	community	public alerts; identification by health care providers; and monitoring national statutory health surveillance system for cases; interviews	No	Yes	Yes	Location or residence in proximity to livestock (risk descreased with distance)	yes	Animal samples - vaginal swabs. Meteorological data.	The proximity between the sheep meadow and a nearby residential area has led to one of the largest documented Q fever outbreaks worldwide./Gestating ewes grazing in a paddock next to residential areas with airborne transmission to residents.	Sheep	yes	indirect	no	High	Destruction or relocation of animals	Yes	NA
Gilroy, N., Formica, N., Beers, M., Egan, A., Conaty, S., & Marmion, B. (2001). Abattoir‐associated Q fever: a Q fever outbreak during a Q fever vaccination program. Australian and New Zealand Journal of Public Health, 25(4), 362-367. https://doi.org/10.1111/j.1467-842x.2001.tb00595.x	Research article	2001	1998	116	Australia	No	Descriptive	Increases in notification	Laboratory confirmation	Yes	37	Abattoir	traditional	identification by health care providers; interviews	Yes	Yes	No	Exposure to ruminants, being unvaccinated	yes	NA	Nature of contaminating event unknown. Possible source of outbreak as pregnant cattle from Q fever endemic areas.	Cattle	yes	direct	no	Low	Vaccination of workers	No	NA
Fishbein, D. B., & Raoult, D. (1992). A cluster of Coxiella burnetii infections associated with exposure to vaccinated goats and their unpasteurized dairy products. The American journal of tropical medicine and hygiene, 47(1), 35-40. https://doi.org/10.4269/ajtmh.1992.47.35	Research article	1992	1987	304	France	No	Descriptive	NA	Laboratory confirmation	No	40	Facility - psychiatric care	community	interviews; questionnaires; blood samples	No	Yes	No	Exposure to ruminants	yes	Animal samples - blood, milk.	Vaccination of the goat herd may have cased the outbreak or increased transmission to humans by increasing shedding in unpasteurised dairy products	Goats	no	direct	no	High	Vaccination or treatment of livestock	No	NA
Faix, D. J., Harrison, D. J., Riddle, M. S., Vaughn, A. F., Yingst, S. L., Earhart, K., & Thibault, G. (2008). Outbreak of Q fever among US military in western Iraq, June–July 2005. Clinical Infectious Diseases, 46(7), 65-68. https://doi.org/10.1086/528866	Short report	2008	2005	22	Iraq	No	Case-control	Increases in notification	Laboratory confirmation	No	22	Military	nontraditional	review of medical records or laboratory samples; questionnaire	Yes	Yes	No	Exposure to ruminants, exposure to other animals	yes	NA	A likely scenario for this outbreak is that, while on patrol, the platoon on at least 1 occasion stopped or sought shelter in an area that was heavily infected because of recent animal inhabitation, birthing, or ticks.	Multiple livestock	no	both	no	Low	Reducing human contact with source, training in the use of PPE	No	NA
Faas, A., Engeler, A., Zimmermann, A., & Zöller, L. (2007). Outbreak of Query fever among Argentinean special police unit officers during a United Nations mission in Prizren, South Kosovo. Military Medicine, 172(10), 1103-1106. https://doi.org/10.7205/milmed.172.10.1103	Research article	2007	2003	NA	Kosovo	No	Descriptive	Increase in number of people presenting	Laboratory confirmation	No	59	Military	nontraditional	list of exposed individuals; questionnaire; blood samples	No	Yes	No	None identified	no	Animal samples - blood. Environmental samples - dust.	Exposed to contaminated dust originating from a nearby barn harboring infected sheep	Sheep	no	indirect	no	Medium	Reducing human contact with source	Yes	NA
Hamadeh, G. N., Turner, B. W., Trible Jr, W., Hoffman, B., & Anderson, R. M. (1992). Laboratory outbreak of Q fever. Journal of Family Practice, 35(6), 683-685. Retrieved from https://www.ncbi.nlm.nih.gov/pubmed/1453153	Short report	1992	1991	101	Unknown	No	Descriptive	NA	Laboratory confirmation	No	4	Research/laboratory	nontraditional	list of exposed individuals; blood samples	No	No	No	Exposure to ruminants	no	NA	Workers were infected through inhalation of particles splashed during surgery or dismembering of the animals.	Sheep	no	direct	no	Low	Hygiene practices and biosecurity, testing and surveillance for infection in animals, provision of policies and guidelines at workplaces, surveillance of at-risk population	No	NA
Hackert, V. H., van der Hoek, W., Dukers-Muijrers, N., de Bruin, A., Al Dahouk, S., Neubauer, H., . . . Hoebe, C. J. (2012). Q fever: single-point source outbreak with high attack rates and massive numbers of undetected infections across an entire region. Clinical Infectious Diseases, 55(12), 1591-1599. https://doi.org/10.1093/cid/cis734	Research article	2012	2009	364	Netherlands	No	Descriptive	Initial detection in livestock	Laboratory confirmation	Yes	319	Residential	community	list of exposed individuals; questionnaire; blood samples	Yes	Yes	Yes	Location or residence in proximity to livestock (risk descreased with distance)	yes	Animal samples - milk, aborted material. Environmental samples. Veterinary data - abortion. Meteorological data.	Farm related cases occurred approximately 2 weks after goat abortions reflecting on-farm exposure. Community cases peaked later reflecting lower exposure dose and time required for environmental dispersion of C. burnetii.	Goats	yes	both	yes	High	Destruction or relocation of animals, vaccination or treatment of livesock	Yes	NA
Gyuranecz, M., Sulyok, K., Balla, E., Mag, T., Balazs, A., Simor, Z., . . . Dan, A. (2014). Q fever epidemic in Hungary, April to July 2013. Euro Surveill, 19(30). https://doi.org/10.2807/1560-7917.es2014.19.30.20863	Research article	2014	2013	105	Hungary	No	Descriptive	Increase in number of people presenting	Laboratory confirmation	Yes	70	Residential	community	blood samples	Yes	No	Yes	None identified	no	Animal samples - blood, milk, faeces, ticks, genotyping.	It is hypothesised that dried manure and maternal fluid contaminated with C. burnetii was dispersed by the wind from the sheep farm towards the local inhabitants.	Sheep	yes	indirect	yes	Medium	Hygiene practices and biosecurity	No	NA
Eibach, R., Bothe, F., Runge, M., Fischer, S., Philipp, W., & Ganter, M. (2012). Q fever: baseline monitoring of a sheep and a goat flock associated with human infections. Epidemiology & Infection, 140(11), 1939-1949. https://doi.org/10.1017/S0950268811002846	Research article	2012	2009	304	Germany	No	Descriptive	NA	Laboratory confirmation	No	15	Research/laboratory	nontraditional	questionnaire; blood samples	Yes	No	No	None identified	no	Animal samples - blood, milk, vaginal swabs, rectal swabs.	It is likely that most of the people with a positive antibody titre contracted the disease during the lambing period in spring 2009 whether they were symptomatic or not.	Multiple ruminants	yes	both	no	Medium	NA	Yes	NA
Donaghy, M., Prempeh, H., & Macdonald, N. (2006). Outbreak of Q fever in workers at a meat processing plant in Scotland, July 2006. Euro surveillance, 11(8), 3031. https://doi.org/10.2807/esw.11.34.03031-en	Short report	2006	2006	26	UK	No	Descriptive	Increase in number of people presenting	Laboratory confirmation	No	51	Abattoir	traditional	list of exposed individuals; public alerts; blood samples	No	No	No	None identified	no	NA	NR	Multiple ruminants	no	direct	no	NA	Closure or cleaning of facilities	No	NA
Debeljak, Z., Medić, S., Baralić, M., Andrić, A., Tomić, A., Vidanović, D., . . . Vasković, N. (2018). Clinical, epidemiological and epizootic features of a Q fever outbreak in the border region between Serbia and Montenegro. The Journal of Infection in Developing Countries, 12(5), 290-296. https://doi.org/10.3855/jidc.9918	Research article	2018	2016	20	Serbia	Yes	Descriptive	Increase in number of people presenting	Laboratory confirmation	Yes	10	Residential	community	identification by health care providers; interviews	No	No	Yes	None identified	no	Animal samples - blood, milk, vaginal swabs, preputial swabs. Veterinary data. Meteorological data.	Source was the highly seropositive mini-farm of sheep and cattle in the nearby Orasac. The presumptive transmission route of C. burnetii was inhalation of contaminated aerosols that originated from body fluids and probably unreported abortion content or birth products of infected livestock in this farm 10km away from village. Contaminated dust was probably dispersed by the wind.	Multiple ruminants	yes	indirect	yes	Medium	Hygiene practices and biosecurity on farm, destruction or relocation of animals, education and raising awareness, surveillance of at-risk population, training in the use of PPE, interruption of blood donations	Yes	collaboration
Conti, L. A., Belcuore, T. R., Nicholson, B. L., Paddock, C. D., Jenelle, J., Singleton, J., . . . Hopkins, R. S. (2004). Pseudoepidemic of Q fever at an animal research facility. Vector-Borne & Zoonotic Diseases, 4(4), 343-350. https://doi.org/10.1089/vbz.2004.4.343	Research article	2004	1998 - 1999	37	USA	No	Descriptive	Initial detection in livestock	Laboratory	Yes	2	Research/laboratory	nontraditional	list of exposed individuals; interviews; questionnaires; blood samples	No	No	No	None identified	no	Animal samples - blood.	direct contact with aborting ewe by the veterinarian, unclogging of drains containing animal tissue by builiding maintenance person doing plumbing	Sheep	yes	both	no	Medium	Destruction or relocation of animals, testing and surveillance for infection in animals, improving ventilation and air filtration, education and raising awareness, reducing human contact with source, training in the use of PPE	No	NA
Christen, J. R., Edouard, S., Lamour, T., Martinez, E., Rousseau, C., de Laval, F., . . . Epelboin, L. (2020). Capybara and Brush Cutter Involvement in Q Fever Outbreak in Remote Area of Amazon Rain Forest, French Guiana, 2014. Emerging infectious diseases, 26(5), 993-997. https://doi.org/10.3201/eid2605.190242	Research article	2020	2014	138	Guiana	Yes	Case-control	NA	Laboratory confirmation	No	5	Military	nontraditional	interviews; questionnaires; blood samples	No	Yes	No	Cleaning and aerosol generating activities, not using PPE	yes	Animal samples - faeces. Environmental samples - dust, soil.	Aerosolisation of infected capybara faeces during brush cutting	Wildlife	no	indirect	no	Medium	Closure or cleaning of facilities	No	NA
Chmielewski, T., & Tylewska-Wierzbanowska, S. (2013). Q fever outbreaks in Poland during 2005–2011. Medical science monitor, 19, 1073 - 1079. https://doi.org/10.12659/MSM.889947	Review Article	2013	2005	NA	Poland	No	Descriptive	Initial detection in livestock	Laboratory confirmation	No	39	Farm	traditional	list of exposed individuals	No	No	No	Exposure to ruminants	no	Animal samples - blood.	Infected cattle on farm is main source of infection.	Cattle	yes	direct	no	Medium	NA	Yes	collaboration
Chmielewski, T., & Tylewska-Wierzbanowska, S. (2013). Q fever outbreaks in Poland during 2005–2011. Medical science monitor, 19, 1073 - 1079. https://doi.org/10.12659/MSM.889947	Review Article	2013	2008	NA	Poland	No	Descriptive	Initial detection in livestock	Laboratory confirmation	No	27	Farm	traditional	list of exposed individuals	No	No	No	Exposure to ruminants	no	Animal samples - blood.	Infected cattle on farm is main source of infection.	Cattle	yes	direct	no	Medium	NA	Yes	collaboration
Chmielewski, T., & Tylewska-Wierzbanowska, S. (2013). Q fever outbreaks in Poland during 2005–2011. Medical science monitor, 19, 1073 - 1079. https://doi.org/10.12659/MSM.889947	Review Article	2013	2009	NA	Poland	No	Descriptive	Initial detection in livestock	Laboratory confirmation	No	2	Farm	traditional	list of exposed individuals	No	No	No	Exposure to ruminants	no	Animal samples - blood.	Infected cattle on farm is main source of infection.	Cattle	yes	direct	no	Medium	NA	Yes	collaboration
Chmielewski, T., & Tylewska-Wierzbanowska, S. (2013). Q fever outbreaks in Poland during 2005–2011. Medical science monitor, 19, 1073 - 1079. https://doi.org/10.12659/MSM.889947	Review Article	2013	2010	NA	Poland	No	Descriptive	Initial detection in livestock	Laboratory confirmation	No	3	Farm	traditional	list of exposed individuals	No	No	No	Exposure to ruminants	no	Animal samples - blood.	Infected cattle on farm is main source of infection.	Cattle	yes	direct	no	Medium	NA	Yes	collaboration
Chmielewski, T., & Tylewska-Wierzbanowska, S. (2013). Q fever outbreaks in Poland during 2005–2011. Medical science monitor, 19, 1073 - 1079. https://doi.org/10.12659/MSM.889947	Review Article	2013	2010	NA	Poland	No	Descriptive	Initial detection in livestock	Laboratory confirmation	No	5	Farm	traditional	list of exposed individuals	No	No	No	Exposure to ruminants	no	Animal samples - blood.	Infected cattle on farm is main source of infection.	Cattle	yes	direct	no	Medium	NA	Yes	collaboration
Carrieri, M., Tissot-Dupont, H., Rey, D., Brousse, P., Renard, H., Obadia, Y., & Raoult, D. (2002). Investigation of a slaughterhouse-related outbreak of Q fever in the French Alps. European Journal of Clinical Microbiology and Infectious Diseases, 21(1), 17-21. https://doi.org/10.1007/s10096-001-0645-5	Research article	2002	1996	86	France	Yes	Case-control	NA	Laboratory confirmation	Yes	29	Residential	community	interviews; blood samples	Yes	Yes	Yes	Specific to an occupation or setting	yes	NA	Airborne transmission of contaminated sheep waste, which had been left uncovered in the slaughterhouse located in the town. A large uncovered outdoor pit in the slaughterhouse soil was used as a waste disposal site, where wool and sheep wastes were stored.Such transmission may have been facilitated by the nearby heliport. It is likely that the transmission was airborne.	Sheep	no	indirect	heliport	Medium	Hygiene practices and biosecurity, closure or cleaning of facilities or residential areas, reducing human contact with source	No	NA
Boschini, A., Di Perri, G., Legnani, D., Fabbri, P., Ballarini, P., Zucconi, R., . . . Rezza, G. (1999). Consecutive epidemics of Q fever in a residential facility for drug abusers: impact on persons with human immunodeficiency virus infection. Clinical Infectious Diseases, 28(4), 866-872. https://doi.org/10.1086/515192	Research article	1999	1987-1988	506	Italy	No	Descriptive	Increase in number of people presenting	Laboratory confirmation	Yes	235	Facility - drug rehabilitation	community	questionnaire	Yes	Yes	Yes	None identified	yes	Animal samples - blood, placenta.	The source of infection was the sheepfold, which is part of the stock-farming activity of the community. Examination of placenta - parturition. Widespread airborne transmission likely because of wide disseimnation that occurred in residential community	Sheep	yes	indirect	no	Medium	Destruction or relocation of animals	No	NA
Bond, K. A., Vincent, G., Wilks, C. R., Franklin, L., Sutton, B., Stenos, J., . . . Firestone, S. M. (2016). One Health approach to controlling a Q fever outbreak on an Australian goat farm. Epidemiology & Infection, 144(6), 1129-1141. https://doi.org/10.1017/S0950268815002368	Research article	2016	2012-2014	855	Australia	Yes	Retrospective cohort	Increases in notification	Laboratory confirmation	Yes	24	Farm	traditional	identification by health care providers	Yes	Yes	Yes	Exposure to ruminants, not using PPE or office HEPA filter	yes	Animal samples - blood, vaginal swabs, aborted foetuses, genotyping. Environmental samples.	Goats as the likely source. High rates of infection were observed in unvaccinated workers in regular close contract with goats and workers in the office next to the main dairy. Lower rates of infection in cheese factory workers suggests they were protected by the HEPA-filtered air, and therefore that wind-borne spread of infectious organisms may have significantly contributed to acquisition of in…	Goats	yes	both	no	High	Hygiene and biosecurity practices on farm, education and raising awareness, vaccination of workers, training in the use of PPE	Yes	multi-disciplinary team
Bjork, A., Marsden-Haug, N., Nett, R. J., Kersh, G. J., Nicholson, W., Gibson, D., . . . Woodhall, D. (2014). First reported multistate human Q fever outbreak in the United States, 2011. Vector-Borne and Zoonotic Diseases, 14(2), 111-117. https://doi.org/10.1089/vbz.2012.1202/ Bjork, A., & Anderson, A. (2011). Notes from the field: Q fever outbreak associated with goat farms--Washington and Monta…	Research article/short report	2014/2011	2011	151	USA	Yes	Cross-sectional	Initial detection in livestock	Laboratory confirmation	Yes	21	Tourism/visitation	community	list of exposed individuals; questionnaire; blood samples	Yes	Yes	No	Exposure to ruminants	yes	Animal samples - blood, milk, vaginal swabs, faeces. Veterinary data - abortion.	Aborting goats on index farm that sold infected goats to other farms across Washington and Montana.	Goats	yes	direct	no	High	Hygiene practices and biosecurity on farm, testing and surveillance for infection in animals	Yes	multi-disciplinary team
Biggs, H. M., Turabelidze, G., Pratt, D., Todd, S. R., Jacobs-Slifka, K., Drexler, N. A., . . . Fitzpatrick, K. A. (2016). Coxiella burnetii infection in a community operating a large-scale cow and goat dairy, Missouri, 2013. The American journal of tropical medicine and hygiene, 94(3), 525-531. https://doi.org/10.4269/ajtmh.15-0726	Research article	2016	2013	199	USA	No	Descriptive	Increases in notification	Laboratory confirmation	Yes	47	Facility - drug rehabilitation	community	interviews; blood samples	No	Yes	No	Exposure to ruminants	yes	Animal samples - milk, vaginal swabs, faecal swabs. Environmental samples - soil, bedding.	Active shedding of C. burnetii among the goat and cow dairy herds and environmental contamination on the farm documented. Contact with or close proximity to ruminants was frequent among cases and was significantly associated with being a case. Cases were also identified among individuals without cow or goat contact and could be related to windborne spread or tracking of C. burnetii on fomites wit…	Multiple ruminants	no	both	no	High	Hygiene practices and biosecurity on farm, education and raising awareness	No	NA
Bellini, C., Magouras, I., Chapuis-Taillard, C., Clerc, O., Masserey, E., Peduto, G., . . . Greub, G. (2014). Q fever outbreak in the terraced vineyards of Lavaux, Switzerland. New microbes and new infections, 2(4), 93-99. https://doi.org/10.1002/nmi2.37	Research article	2014	2012	488	Switzerland	No	Descriptive	Increase in number of people presenting	Laboratory confirmation	No	14	Residential	community	public alerts; identification by health care providers; review of medical records or laboratory samples; interviews	No	No	No	Exposure to ruminants, location or residence in proximity to livestock	no	Animal samples - blood, vaginal swabs. Environmental samples - dust.	Veterinary investigations permitted the identification of a possible reservoir, a flock of nearly 400 sheep in the northern region of Lavaux. we considered that transmission occurred by inhalation of contaminated aerosols, although ingestion of contaminated vegetables could not be completely excluded.	Sheep	no	indirect	no	Medium	Hygiene practices and biosecurity on farm, movement restrictions on animals or products, vaccination or treatment of livestock, education and raising awareness, reducing human contact with source	Yes	NA
Bamberg, W. M., Pape, W. J., Beebe, J. L., Nevin-Woods, C., Ray, W., Maguire, H., . . . Gershman, K. (2007). Outbreak of Q fever associated with a horse-boarding ranch, Colorado, 2005. Vector-Borne and Zoonotic Diseases, 7(3), 394-402. https://doi.org/10.1089/vbz.2007.0104	Research article	2007	2005	62	USA	No	Descriptive	NA	Laboratory confirmation	Yes	33	Farm - non-ruminant horse ranch	nontraditional	list of exposed individuals; interviews; blood samples	No	Yes	Yes	Exposure to ruminants	yes	Animal samples - milk, vaginal swabs. Environmental samples - soil. Veterinary data - abortion.	Introduction of infected goats into a likely naïve environment, the ranchers’ inexperience with safe goat husbandry practices, and the high number of laypersons who had direct contact with the infected goat herd all contributed this outbreak.	Goats	no	both	no	High	Hygiene practices and biosecurity on farm, movement restrictions on animals or products, vaccination or treatment of livestock	No	NA
Brouqui, P., Badiaga, S., & Raoult, D. (2004). Q fever outbreak in homeless shelter. Emerging infectious diseases, 10(7), 1297-1299. https://doi.org/10.3201/eid1007.031020	Research article	2004	2000-2003	NA	France	No	Case-control	Systematic testing of a population	Laboratory confirmation	No	25	Facility - homeless shelter	community	questionnaire; blood samples	Yes	Yes	Yes	Specific to an occupation or setting	yes	Meteorological data.	We hypothesized that the northern wind (the mistral) that blows over the slaughterhouse and the shelter was involved in spreading C. burnetii	Sheep	no	indirect	yes	Medium	Surveillance of at-risk population	No	NA
Armengaud, A., Kessalis, N., Desenclos, J., Maillot, E., Brousse, P., Brouqui, P., . . . Obadia, Y. (1997). Urban outbreak of Q fever, Briancon, France, march to June 1996. Eurosurveillance, 2(2), 12-13. https://doi.org/10.2807/esm.02.02.00137-en	Short report	1997	1996	77	France	Yes	Case-control	Increases in notification	Laboratory confirmation	Yes	29	Residential	community	identification by health care providers; review of medical records or laboratory samples; questionnaire; blood samples	Yes	Yes	Yes	Location or residence in proximity to livestock	yes	NA	The lambing at the beginning of the year and the main slaughter season in Briançon at the beginning of March suggests that sheep were the reservoir of infection that contaminated the slaughterhouse environment. It is likely that transmission was airborne, by the creation of aerosols of contaminated dust from the nearby heliport.	Sheep	yes	indirect	heliport	Medium	Hygiene practices and biosecurity on farm/facility, reducing human contact with source	No	NA
Archer, B. N., Hallahan, C., Stanley, P., Seward, K., Lesjak, M., Hope, K., & Brown, A. (2017). Atypical outbreak of Q fever affecting low-risk residents of a remote rural town in New South Wales. Communicable diseases intelligence quarterly report, 41(2), E125-E133. Retrieved from https://www.ncbi.nlm.nih.gov/pubmed/28899307	Research article	2017	2015 (12 weeks)	94	Australia	Yes	case-case	Increase in number of people presenting	Laboratory confirmation	Yes	14	Residential	community	identification by health care providers; review of medical records or laboratory samples; and monitoring national statutory health surveillance system for cases	Yes	Yes	No	Exposure to other animals	yes	Meteorological data.	Most plausible is the inhalation of aerosols or dust contaminated by C. burnetii, dispersed through the town either from unidentified animal facilities or from excreta of native wildlife or feral animals. Alternative hypothesis - transmission via tick vectors or companion animals	Wildlife	no	both	no	Medium	NA	Yes	NA
Communicable diseases intelligence. (1998). Q fever outbreak in an abattoir in Cooma, NSW. Communicable diseases intelligence, 22(10), 222. Retrieved from https://www.ncbi.nlm.nih.gov/pubmed/9803600	Short report	1998	1998	14	Australia	No	Descriptive	NA	NR	No	30	Abattoir	traditional	NR	No	No	No	Specific to an occupation or setting	no	NA	Infected stock from outside the Monaro district have been implicated as the source of the outbreak	Multiple livestock	no	direct	no	Low	Vaccination of workers	No	NA
Amitai, Z., Bromberg, M., Bernstein, M., Raveh, D., Keysary, A., David, D., . . . Rzotkiewicz, S. (2010). A large Q fever outbreak in an urban school in central Israel. Clinical Infectious Diseases, 50(11), 1433-1438. https://doi.org/10.1086/652442	Research article	2010	2005	28	Israel	Yes	Case-control	Increase in number of people presenting	Laboratory confirmation	Yes	187	School	community	list of exposed individuals; questionnaire; blood samples	Yes	Yes	No	Specific to an occupation or setting	yes	Animal samples. Environmental samples.	stray cat sceretions transmitted through air conditioning system	Cats	no	indirect	no	Medium	No action	Yes	NA
Alonso, E., Lopez-Etxaniz, I., Hurtado, A., Liendo, P., Urbaneja, F., Aspiritxaga, I., . . . Barandika, J. F. (2015). Q fever outbreak among workers at a waste-sorting plant. PloS one, 10(9), e0138817. https://doi.org/10.1371/journal.pone.0138817	Research article	2015	2014	69	Spain	No	Descriptive	Follow up of cases	Laboratory confirmation	Yes	62	Manufacturing and services - waste sorting	nontraditional	list of exposed individuals; questionnaire; blood samples	Yes	Yes	Yes	Not using PPE or office HEPA filter, specific to an occupation or setting	yes	Animal samples - blood. Environmental samples - dust.	Increased volume of waste from rural areas > Animal remains in waste > mecahnised sorting of waste generates dust and circulation for inhalation	Multiple ruminants	no	direct	no	Medium	Closure or cleaning of facilities, training in use of PPE	Yes	multi-disciplinary team
Alonso, E., Eizaguirre, D., Lopez-Etxaniz, I., Olaizola, J. I., Ocabo, B., Barandika, J. F., . . . García-Pérez, A. L. (2019). A Q fever outbreak associated to courier transport of pets. PloS one, 14(11), e0225605. https://doi.org/10.1371/journal.pone.0225605	Research article	2019	2017	28	Spain	No	Descriptive	Increases in notification	Laboratory confirmation	Yes	16	Manufacturing and services - pet courier	nontraditional	list of exposed individuals; questionnaire; blood samples	Yes	Yes	Yes	Specific to an occupation or setting	yes	Animal samples - blood. Environmental samples - air, dust.	Two deliveries of small ruminants (miniature goats) that took place 3 weeks prior to onset of outbreak considered as most probable source. Environmental contamination and spread from pet holding facilities to platform premises by air ventilation systems and to other platforms on containers, transport vans or workers.	Goats	no	indirect	no	Medium	Closure or cleaning of facility	Yes	multi-disciplinary team
Huang, M., Ma, J., Jiao, J., Li, C., Chen, L., Zhu, Z., . . . Xia, J. (2021). The epidemic of Q fever in 2018 to 2019 in Zhuhai city of China determined by metagenomic next-generation sequencing. PLoS neglected tropical diseases, 15(7), e0009520. https://doi.org/10.1371/journal.pntd.0009520	Research article	2021	2018-2019	120	China	No	Descriptive	Systematic testing of a population	Laboratory confirmation	No	78	Residential	community	blood samples	Yes	No	Yes	Location or residence in proximity to livestock	no	Animal samples. GIS analysis.	The probable infection source was infected goats and cattle at the only official authorised slaughterhouse in Zhuhai city	Multiple ruminants	no	indirect	no	High	NA	No	NA
Tomljenovic, M., Lakošeljac, D., Knežević, L., Bubonja-Šonje, M., Abram, M., Špičić, S., . . . Rončević, D. (2022). Coxiella burnetii (Q-fever) outbreak associated with non-occupational exposure in a semi-urban area of western Croatia in 2022. Zoonoses Public Health, 70(4), 285-293. https://doi.org/10.1371/10.1111/zph.13022	Research article	2022	2022	42	Croatia	No	Descriptive	Increase in number of people presenting	Laboratory confirmation	Yes	23	Residential	community	public alerts; identification by health care providers; interviews	Yes	Yes	Yes	Location or residence in proximity to livestock	yes	Animal samples - blood, vaginal swabs. Meteorological data.	Airborne transmission as the most likely route from nearby sheep and goat farms. Decreasing rainfall and several days of strong winds preceded the outbreak.	Multiple ruminants	no	indirect	yes	Medium	Hygiene practices and biosecurity, movement restrictions on animals or products, testing and surveillance for infection in animals, education and raising awareness	Yes	NA
Delsing, C., & Kullberg, B. (2008). Q fever in the Netherlands: a concise overview and implications of the largest ongoing outbreak. The Netherlands journal of medicine, 66(9), 365-367. Retrieved from https://www.ncbi.nlm.nih.gov/pubmed/18931396; Delsing, C. E., Kullberg, B. J., & Bleeker-Rovers, C. P. (2010). Q fever in the Netherlands from 2007 to 2010. The Netherlands journal of medicine, 68(1…	Review Article, Letter to editor, short report	2007-2014	2007-2011	1722	Netherlands	No	Descriptive	Increase in number of people presenting	Laboratory confirmation	Yes	4107	Residential	community	identification by health care providers; review of medical records or laboratory samples; and monitoring national statutory health surveillance system for cases	Yes	Yes	Yes	Location or residence in proximity to livestock (risk descreased with distance), exposure to ruminants	yes	Animal samples - milk, placenta, genotyping. Environmental samples. Veterinary data - abortion. Meteorological data.	Overall outbreak consists of at least 10 separate clusters with multiple sources, mainly in the province of Noord Brabant. For some clusters a clear epidemiological link was established to small ruminant farms (especially dairy goat farms) with abortion waves due to Q fever – close proximity (<5km) of high numbers of densely populated susceptible humans with transmission facilitated by dry weathe…	Multiple ruminants	yes	both	no	High	Hygiene practices and biosecurity on farm, destruction or relocation of animals, movement restrictions on animals or products, vaccination or treatment of livestock, testing and surveillance in animals, reducing human contact with source, surveillance of at-risk population	Yes	NA
